# Supplementary material for: Update on the enigmatic Pteroceraphron mirabilipennis Dessart, 1981 (Hymenoptera, Ceraphronidae): description of male and first record from the Neotropics, including first DNA barcodes
Source: Biodivers Data J. 2026 Apr 7;14:e189669. doi: 10.3897/BDJ.14.e189669 (PMC13080385; doi:10.3897/BDJ.14.e189669)
Supplement: XML Treatment for Pteroceraphron [file BDJ.14.e189669-treatment1.xml]

<!DOCTYPE tp:taxon-treatment
  PUBLIC "-//TaxonX//DTD Taxonomic Treatment Publishing DTD v0 20100105//EN" "tax-treatment-NSO.dtd">
<tp:taxon-treatment xmlns:tp="http://www.plazi.org/taxpub"><tp:treatment-meta><mixed-citation publication-type="journal"><person-group><name><surname>Salden</surname><given-names>Tobias</given-names></name><name><surname>Schneider</surname><given-names>Jonah A.</given-names></name><name><surname>Mikó</surname><given-names>István</given-names></name><name><surname>S. Peters</surname><given-names>Ralph</given-names></name></person-group><article-title>Update on the enigmatic <italic><tp:taxon-name><tp:taxon-name-part taxon-name-part-type="genus" reg="Pteroceraphron">Pteroceraphron</tp:taxon-name-part> <tp:taxon-name-part taxon-name-part-type="species" reg="mirabilipennis">mirabilipennis</tp:taxon-name-part></tp:taxon-name></italic> Dessart, 1981 (<tp:taxon-name><tp:taxon-name-part taxon-name-part-type="order">Hymenoptera</tp:taxon-name-part></tp:taxon-name>, <tp:taxon-name><tp:taxon-name-part taxon-name-part-type="family">Ceraphronidae</tp:taxon-name-part></tp:taxon-name>): description of male and first record from the Neotropics, including first DNA barcodes</article-title><source>Biodivers Data J</source><day>07</day><month>04</month><year>2026</year><volume>14</volume><pub-id pub-id-type="doi">10.3897/BDJ.14.e189669</pub-id></mixed-citation></tp:treatment-meta><tp:nomenclature><tp:taxon-name>
            <object-id xmlns:xlink="http://www.w3.org/1999/xlink" content-type="arpha" xlink:type="simple">700F7BF4-7F12-5976-AFEF-6281F4EDDCF9</object-id>
            <tp:taxon-name-part taxon-name-part-type="genus">Pteroceraphron</tp:taxon-name-part>
          </tp:taxon-name><tp:taxon-authority>Dessart, 1981</tp:taxon-authority><tp:nomenclature-citation-list><tp:nomenclature-citation><tp:taxon-name><tp:taxon-name-part taxon-name-part-type="genus">Pteroceraphron</tp:taxon-name-part> <tp:taxon-name-part taxon-name-part-type="species">mirabilipennis</tp:taxon-name-part></tp:taxon-name><comment> Dessart, 1981</comment></tp:nomenclature-citation></tp:nomenclature-citation-list></tp:nomenclature><tp:treatment-sec sec-type="Diagnosis"><title>Diagnosis</title><p><italic><tp:taxon-name><tp:taxon-name-part taxon-name-part-type="genus" reg="Pteroceraphron">Pteroceraphron</tp:taxon-name-part></tp:taxon-name></italic> differs from all other ceraphronoid genera by the fore wing uniformly melanised and lanceolate in female specimens (Fig. <xref ref-type="fig" rid="F13924610">1</xref>A); in both sexes, the stigmal vein is elongate and the wing margin bears elongate marginal setae (Fig. <xref ref-type="fig" rid="F13924610">1</xref>).</p></tp:treatment-sec><tp:treatment-sec sec-type="Distribution"><title>Distribution</title><p>Nearctic: Canada, USA.</p><p>Neotropical: Costa Rica.</p><p>Oriental: India</p></tp:treatment-sec><tp:treatment-sec sec-type="Biology"><title>Biology</title><p>Unknown.</p></tp:treatment-sec><tp:treatment-sec><!--Section generated to contain objects referenced in tp:taxon-treatment.--><fig id="F13924610" position="float" orientation="portrait"><object-id xmlns:xlink="http://www.w3.org/1999/xlink" content-type="arpha" xlink:type="simple">F31E9F40-89CD-5145-B2EE-F08F2D090622</object-id><object-id xmlns:xlink="http://www.w3.org/1999/xlink" content-type="doi" xlink:type="simple">10.3897/BDJ.14.e189669.figure2</object-id><label>Figure 1.</label><caption><p>Right fore wing of <italic><tp:taxon-name><tp:taxon-name-part taxon-name-part-type="genus" reg="Pteroceraphron">Pteroceraphron</tp:taxon-name-part> <tp:taxon-name-part taxon-name-part-type="species" reg="mirabilipennis">mirabilipennis</tp:taxon-name-part></tp:taxon-name></italic>. <bold>A</bold> female (ZFMK-HYM-00042675); <bold>B</bold> male (ZFMK-HYM-00042676).</p></caption><graphic xmlns:xlink="http://www.w3.org/1999/xlink" xlink:href="bdj-14-e189669-g001.png" position="float" id="oo_1547037.png" orientation="portrait" xlink:type="simple"><uri content-type="original_file" xlink:type="simple">https://binary.pensoft.net/fig/1547037</uri></graphic></fig></tp:treatment-sec></tp:taxon-treatment>
