# Supplementary material for: Update on the enigmatic Pteroceraphron mirabilipennis Dessart, 1981 (Hymenoptera, Ceraphronidae): description of male and first record from the Neotropics, including first DNA barcodes
Source: Biodivers Data J. 2026 Apr 7;14:e189669. doi: 10.3897/BDJ.14.e189669 (PMC13080385; doi:10.3897/BDJ.14.e189669)
Supplement: XML Treatment for Pteroceraphron mirabilipennis [file BDJ.14.e189669-treatment2.xml]

<!DOCTYPE tp:taxon-treatment
  PUBLIC "-//TaxonX//DTD Taxonomic Treatment Publishing DTD v0 20100105//EN" "tax-treatment-NSO.dtd">
<tp:taxon-treatment xmlns:tp="http://www.plazi.org/taxpub"><tp:treatment-meta><mixed-citation publication-type="journal"><person-group><name><surname>Salden</surname><given-names>Tobias</given-names></name><name><surname>Schneider</surname><given-names>Jonah A.</given-names></name><name><surname>Mikó</surname><given-names>István</given-names></name><name><surname>S. Peters</surname><given-names>Ralph</given-names></name></person-group><article-title>Update on the enigmatic <italic><tp:taxon-name><tp:taxon-name-part taxon-name-part-type="genus" reg="Pteroceraphron">Pteroceraphron</tp:taxon-name-part> <tp:taxon-name-part taxon-name-part-type="species" reg="mirabilipennis">mirabilipennis</tp:taxon-name-part></tp:taxon-name></italic> Dessart, 1981 (<tp:taxon-name><tp:taxon-name-part taxon-name-part-type="order">Hymenoptera</tp:taxon-name-part></tp:taxon-name>, <tp:taxon-name><tp:taxon-name-part taxon-name-part-type="family">Ceraphronidae</tp:taxon-name-part></tp:taxon-name>): description of male and first record from the Neotropics, including first DNA barcodes</article-title><source>Biodivers Data J</source><day>07</day><month>04</month><year>2026</year><volume>14</volume><pub-id pub-id-type="doi">10.3897/BDJ.14.e189669</pub-id></mixed-citation></tp:treatment-meta><tp:nomenclature><tp:taxon-name><object-id xmlns:xlink="http://www.w3.org/1999/xlink" content-type="arpha" xlink:type="simple">1E2963F3-15C6-5408-AABB-0FFB52A06117</object-id><tp:taxon-name-part taxon-name-part-type="genus">Pteroceraphron</tp:taxon-name-part> <tp:taxon-name-part taxon-name-part-type="species">mirabilipennis</tp:taxon-name-part></tp:taxon-name><tp:taxon-authority>Dessart, 1981</tp:taxon-authority></tp:nomenclature><tp:treatment-sec sec-type="materials"><title>Materials</title><list list-type="alpha-lower" list-content="occurrences"><list-item><p><bold>Type status:</bold> <named-content xmlns:xlink="http://www.w3.org/1999/xlink" content-type="dwc:typeStatus" xlink:type="simple">Other material</named-content>. <bold>Occurrence:</bold> catalogNumber: <named-content xmlns:xlink="http://www.w3.org/1999/xlink" content-type="dwc:catalogNumber" xlink:type="simple">ZFMK-HYM-00042675</named-content>; recordedBy: <named-content xmlns:xlink="http://www.w3.org/1999/xlink" content-type="dwc:recordedBy" xlink:type="simple">D. Janzen, W. Hallwachs</named-content>; sex: <named-content xmlns:xlink="http://www.w3.org/1999/xlink" content-type="dwc:sex" xlink:type="simple">female</named-content>; occurrenceID: <named-content xmlns:xlink="http://www.w3.org/1999/xlink" content-type="dwc:occurrenceID" xlink:type="simple">EC2786FB-E985-5695-8A99-0AFF3C08BAD4</named-content>; <bold>Taxon:</bold> family: <named-content xmlns:xlink="http://www.w3.org/1999/xlink" content-type="dwc:family" xlink:type="simple"><tp:taxon-name><tp:taxon-name-part taxon-name-part-type="family">Ceraphronidae</tp:taxon-name-part></tp:taxon-name></named-content>; genus: <named-content xmlns:xlink="http://www.w3.org/1999/xlink" content-type="dwc:genus" xlink:type="simple"><tp:taxon-name><tp:taxon-name-part taxon-name-part-type="genus">Pteroceraphron</tp:taxon-name-part></tp:taxon-name></named-content>; specificEpithet: <named-content xmlns:xlink="http://www.w3.org/1999/xlink" content-type="dwc:specificEpithet" xlink:type="simple"><tp:taxon-name><tp:taxon-name-part taxon-name-part-type="genus" reg="Pteroceraphron"/><tp:taxon-name-part taxon-name-part-type="species" reg="mirabilipennis">mirabilipennis</tp:taxon-name-part></tp:taxon-name></named-content>; scientificNameAuthorship: <named-content xmlns:xlink="http://www.w3.org/1999/xlink" content-type="dwc:scientificNameAuthorship" xlink:type="simple">Dessart 1981</named-content>; <bold>Location:</bold> country: <named-content xmlns:xlink="http://www.w3.org/1999/xlink" content-type="dwc:country" xlink:type="simple">Costa Rica</named-content>; stateProvince: <named-content xmlns:xlink="http://www.w3.org/1999/xlink" content-type="dwc:stateProvince" xlink:type="simple">Guanacaste</named-content>; county: <named-content xmlns:xlink="http://www.w3.org/1999/xlink" content-type="dwc:county" xlink:type="simple">Liberia</named-content>; locality: <named-content xmlns:xlink="http://www.w3.org/1999/xlink" content-type="dwc:locality" xlink:type="simple">Sector Pailas, Pailas Dos</named-content>; verbatimLatitude: <named-content xmlns:xlink="http://www.w3.org/1999/xlink" content-type="dwc:verbatimLatitude" xlink:type="simple">10.764</named-content>; verbatimLongitude: <named-content xmlns:xlink="http://www.w3.org/1999/xlink" content-type="dwc:verbatimLongitude" xlink:type="simple">-85.335</named-content>; <bold>Identification:</bold> identifiedBy: <named-content xmlns:xlink="http://www.w3.org/1999/xlink" content-type="dwc:identifiedBy" xlink:type="simple">Tobias Salden</named-content>; dateIdentified: <named-content xmlns:xlink="http://www.w3.org/1999/xlink" content-type="dwc:dateIdentified" xlink:type="simple">2025</named-content>; <bold>Event:</bold> samplingProtocol: <named-content xmlns:xlink="http://www.w3.org/1999/xlink" content-type="dwc:samplingProtocol" xlink:type="simple">Malaise Trap</named-content>; eventDate: <named-content xmlns:xlink="http://www.w3.org/1999/xlink" content-type="dwc:eventDate" xlink:type="simple">14-08-2014</named-content>; <bold>Record Level:</bold> institutionCode: <named-content xmlns:xlink="http://www.w3.org/1999/xlink" content-type="dwc:institutionCode" xlink:type="simple">ZFMK</named-content></p></list-item><list-item><p><bold>Type status:</bold> <named-content xmlns:xlink="http://www.w3.org/1999/xlink" content-type="dwc:typeStatus" xlink:type="simple">Other material</named-content>. <bold>Occurrence:</bold> catalogNumber: <named-content xmlns:xlink="http://www.w3.org/1999/xlink" content-type="dwc:catalogNumber" xlink:type="simple">CBG-A08578-F07</named-content>; recordedBy: <named-content xmlns:xlink="http://www.w3.org/1999/xlink" content-type="dwc:recordedBy" xlink:type="simple">D. Janzen, W. Hallwachs</named-content>; sex: <named-content xmlns:xlink="http://www.w3.org/1999/xlink" content-type="dwc:sex" xlink:type="simple">female</named-content>; occurrenceID: <named-content xmlns:xlink="http://www.w3.org/1999/xlink" content-type="dwc:occurrenceID" xlink:type="simple">CD141FDF-89E7-5629-BD79-8F093D82C071</named-content>; <bold>Taxon:</bold> family: <named-content xmlns:xlink="http://www.w3.org/1999/xlink" content-type="dwc:family" xlink:type="simple"><tp:taxon-name><tp:taxon-name-part taxon-name-part-type="family">Ceraphronidae</tp:taxon-name-part></tp:taxon-name></named-content>; genus: <named-content xmlns:xlink="http://www.w3.org/1999/xlink" content-type="dwc:genus" xlink:type="simple"><tp:taxon-name><tp:taxon-name-part taxon-name-part-type="genus">Pteroceraphron</tp:taxon-name-part></tp:taxon-name></named-content>; specificEpithet: <named-content xmlns:xlink="http://www.w3.org/1999/xlink" content-type="dwc:specificEpithet" xlink:type="simple"><tp:taxon-name><tp:taxon-name-part taxon-name-part-type="genus" reg="Pteroceraphron"/><tp:taxon-name-part taxon-name-part-type="species" reg="mirabilipennis">mirabilipennis</tp:taxon-name-part></tp:taxon-name></named-content>; scientificNameAuthorship: <named-content xmlns:xlink="http://www.w3.org/1999/xlink" content-type="dwc:scientificNameAuthorship" xlink:type="simple">Dessart 1981</named-content>; <bold>Location:</bold> country: <named-content xmlns:xlink="http://www.w3.org/1999/xlink" content-type="dwc:country" xlink:type="simple">Costa Rica</named-content>; stateProvince: <named-content xmlns:xlink="http://www.w3.org/1999/xlink" content-type="dwc:stateProvince" xlink:type="simple">Alajuela</named-content>; locality: <named-content xmlns:xlink="http://www.w3.org/1999/xlink" content-type="dwc:locality" xlink:type="simple">Sector San Cristobal</named-content>; verbatimLatitude: <named-content xmlns:xlink="http://www.w3.org/1999/xlink" content-type="dwc:verbatimLatitude" xlink:type="simple">10.88</named-content>; verbatimLongitude: <named-content xmlns:xlink="http://www.w3.org/1999/xlink" content-type="dwc:verbatimLongitude" xlink:type="simple">-85.389</named-content>; <bold>Identification:</bold> identifiedBy: <named-content xmlns:xlink="http://www.w3.org/1999/xlink" content-type="dwc:identifiedBy" xlink:type="simple">Tobias Salden</named-content>; dateIdentified: <named-content xmlns:xlink="http://www.w3.org/1999/xlink" content-type="dwc:dateIdentified" xlink:type="simple">2025</named-content>; <bold>Event:</bold> samplingProtocol: <named-content xmlns:xlink="http://www.w3.org/1999/xlink" content-type="dwc:samplingProtocol" xlink:type="simple">Malaise Trap</named-content>; eventDate: <named-content xmlns:xlink="http://www.w3.org/1999/xlink" content-type="dwc:eventDate" xlink:type="simple">20-05-2019</named-content>; <bold>Record Level:</bold> institutionCode: <named-content xmlns:xlink="http://www.w3.org/1999/xlink" content-type="dwc:institutionCode" xlink:type="simple">BIOUG</named-content></p></list-item><list-item><p><bold>Type status:</bold> <named-content xmlns:xlink="http://www.w3.org/1999/xlink" content-type="dwc:typeStatus" xlink:type="simple">Other material</named-content>. <bold>Occurrence:</bold> catalogNumber: <named-content xmlns:xlink="http://www.w3.org/1999/xlink" content-type="dwc:catalogNumber" xlink:type="simple">CBG-A33551-A08</named-content>; recordedBy: <named-content xmlns:xlink="http://www.w3.org/1999/xlink" content-type="dwc:recordedBy" xlink:type="simple">D. Janzen, W. Hallwachs</named-content>; sex: <named-content xmlns:xlink="http://www.w3.org/1999/xlink" content-type="dwc:sex" xlink:type="simple">female</named-content>; occurrenceID: <named-content xmlns:xlink="http://www.w3.org/1999/xlink" content-type="dwc:occurrenceID" xlink:type="simple">832B3E77-BF67-5A75-97E8-254DDF37920C</named-content>; <bold>Taxon:</bold> family: <named-content xmlns:xlink="http://www.w3.org/1999/xlink" content-type="dwc:family" xlink:type="simple"><tp:taxon-name><tp:taxon-name-part taxon-name-part-type="family">Ceraphronidae</tp:taxon-name-part></tp:taxon-name></named-content>; genus: <named-content xmlns:xlink="http://www.w3.org/1999/xlink" content-type="dwc:genus" xlink:type="simple"><tp:taxon-name><tp:taxon-name-part taxon-name-part-type="genus">Pteroceraphron</tp:taxon-name-part></tp:taxon-name></named-content>; specificEpithet: <named-content xmlns:xlink="http://www.w3.org/1999/xlink" content-type="dwc:specificEpithet" xlink:type="simple"><tp:taxon-name><tp:taxon-name-part taxon-name-part-type="genus" reg="Pteroceraphron"/><tp:taxon-name-part taxon-name-part-type="species" reg="mirabilipennis">mirabilipennis</tp:taxon-name-part></tp:taxon-name></named-content>; scientificNameAuthorship: <named-content xmlns:xlink="http://www.w3.org/1999/xlink" content-type="dwc:scientificNameAuthorship" xlink:type="simple">Dessart 1981</named-content>; <bold>Location:</bold> country: <named-content xmlns:xlink="http://www.w3.org/1999/xlink" content-type="dwc:country" xlink:type="simple">Costa Rica</named-content>; stateProvince: <named-content xmlns:xlink="http://www.w3.org/1999/xlink" content-type="dwc:stateProvince" xlink:type="simple">Alajuela</named-content>; locality: <named-content xmlns:xlink="http://www.w3.org/1999/xlink" content-type="dwc:locality" xlink:type="simple">Liceo Dos Rios</named-content>; verbatimLatitude: <named-content xmlns:xlink="http://www.w3.org/1999/xlink" content-type="dwc:verbatimLatitude" xlink:type="simple">10.8930855</named-content>; verbatimLongitude: <named-content xmlns:xlink="http://www.w3.org/1999/xlink" content-type="dwc:verbatimLongitude" xlink:type="simple">-85.3794</named-content>; <bold>Identification:</bold> identifiedBy: <named-content xmlns:xlink="http://www.w3.org/1999/xlink" content-type="dwc:identifiedBy" xlink:type="simple">Tobias Salden</named-content>; dateIdentified: <named-content xmlns:xlink="http://www.w3.org/1999/xlink" content-type="dwc:dateIdentified" xlink:type="simple">2025</named-content>; <bold>Event:</bold> samplingProtocol: <named-content xmlns:xlink="http://www.w3.org/1999/xlink" content-type="dwc:samplingProtocol" xlink:type="simple">Malaise Trap</named-content>; eventDate: <named-content xmlns:xlink="http://www.w3.org/1999/xlink" content-type="dwc:eventDate" xlink:type="simple">04-07-2023</named-content>; <bold>Record Level:</bold> institutionCode: <named-content xmlns:xlink="http://www.w3.org/1999/xlink" content-type="dwc:institutionCode" xlink:type="simple">BIOUG</named-content></p></list-item><list-item><p><bold>Type status:</bold> <named-content xmlns:xlink="http://www.w3.org/1999/xlink" content-type="dwc:typeStatus" xlink:type="simple">Other material</named-content>. <bold>Occurrence:</bold> catalogNumber: <named-content xmlns:xlink="http://www.w3.org/1999/xlink" content-type="dwc:catalogNumber" xlink:type="simple">ZFMK-HYM-00042676</named-content>; recordedBy: <named-content xmlns:xlink="http://www.w3.org/1999/xlink" content-type="dwc:recordedBy" xlink:type="simple">D. Janzen, W. Hallwachs</named-content>; sex: <named-content xmlns:xlink="http://www.w3.org/1999/xlink" content-type="dwc:sex" xlink:type="simple">male</named-content>; occurrenceID: <named-content xmlns:xlink="http://www.w3.org/1999/xlink" content-type="dwc:occurrenceID" xlink:type="simple">8A204DFC-76E5-5432-B688-28A1F6463AAD</named-content>; <bold>Taxon:</bold> family: <named-content xmlns:xlink="http://www.w3.org/1999/xlink" content-type="dwc:family" xlink:type="simple"><tp:taxon-name><tp:taxon-name-part taxon-name-part-type="family">Ceraphronidae</tp:taxon-name-part></tp:taxon-name></named-content>; genus: <named-content xmlns:xlink="http://www.w3.org/1999/xlink" content-type="dwc:genus" xlink:type="simple"><tp:taxon-name><tp:taxon-name-part taxon-name-part-type="genus">Pteroceraphron</tp:taxon-name-part></tp:taxon-name></named-content>; specificEpithet: <named-content xmlns:xlink="http://www.w3.org/1999/xlink" content-type="dwc:specificEpithet" xlink:type="simple"><tp:taxon-name><tp:taxon-name-part taxon-name-part-type="genus" reg="Pteroceraphron"/><tp:taxon-name-part taxon-name-part-type="species" reg="mirabilipennis">mirabilipennis</tp:taxon-name-part></tp:taxon-name></named-content>; scientificNameAuthorship: <named-content xmlns:xlink="http://www.w3.org/1999/xlink" content-type="dwc:scientificNameAuthorship" xlink:type="simple">Dessart 1981</named-content>; <bold>Location:</bold> country: <named-content xmlns:xlink="http://www.w3.org/1999/xlink" content-type="dwc:country" xlink:type="simple">Costa Rica</named-content>; stateProvince: <named-content xmlns:xlink="http://www.w3.org/1999/xlink" content-type="dwc:stateProvince" xlink:type="simple">Alajuela</named-content>; locality: <named-content xmlns:xlink="http://www.w3.org/1999/xlink" content-type="dwc:locality" xlink:type="simple">Liceo Dos Rios</named-content>; verbatimLatitude: <named-content xmlns:xlink="http://www.w3.org/1999/xlink" content-type="dwc:verbatimLatitude" xlink:type="simple">10.8930855</named-content>; verbatimLongitude: <named-content xmlns:xlink="http://www.w3.org/1999/xlink" content-type="dwc:verbatimLongitude" xlink:type="simple">-85.3794</named-content>; <bold>Identification:</bold> identifiedBy: <named-content xmlns:xlink="http://www.w3.org/1999/xlink" content-type="dwc:identifiedBy" xlink:type="simple">Tobias Salden</named-content>; dateIdentified: <named-content xmlns:xlink="http://www.w3.org/1999/xlink" content-type="dwc:dateIdentified" xlink:type="simple">2025</named-content>; <bold>Event:</bold> samplingProtocol: <named-content xmlns:xlink="http://www.w3.org/1999/xlink" content-type="dwc:samplingProtocol" xlink:type="simple">Malaise Trap</named-content>; eventDate: <named-content xmlns:xlink="http://www.w3.org/1999/xlink" content-type="dwc:eventDate" xlink:type="simple">13-06-2023</named-content>; <bold>Record Level:</bold> institutionCode: <named-content xmlns:xlink="http://www.w3.org/1999/xlink" content-type="dwc:institutionCode" xlink:type="simple">ZFMK</named-content></p></list-item><list-item><p><bold>Type status:</bold> <named-content xmlns:xlink="http://www.w3.org/1999/xlink" content-type="dwc:typeStatus" xlink:type="simple">Other material</named-content>. <bold>Occurrence:</bold> catalogNumber: <named-content xmlns:xlink="http://www.w3.org/1999/xlink" content-type="dwc:catalogNumber" xlink:type="simple">CBG-A40264-H04</named-content>; recordedBy: <named-content xmlns:xlink="http://www.w3.org/1999/xlink" content-type="dwc:recordedBy" xlink:type="simple">W. Porras</named-content>; sex: <named-content xmlns:xlink="http://www.w3.org/1999/xlink" content-type="dwc:sex" xlink:type="simple">female</named-content>; occurrenceID: <named-content xmlns:xlink="http://www.w3.org/1999/xlink" content-type="dwc:occurrenceID" xlink:type="simple">259ED8C1-EDB8-5FF6-A668-185C12FE8753</named-content>; <bold>Taxon:</bold> family: <named-content xmlns:xlink="http://www.w3.org/1999/xlink" content-type="dwc:family" xlink:type="simple"><tp:taxon-name><tp:taxon-name-part taxon-name-part-type="family">Ceraphronidae</tp:taxon-name-part></tp:taxon-name></named-content>; genus: <named-content xmlns:xlink="http://www.w3.org/1999/xlink" content-type="dwc:genus" xlink:type="simple"><tp:taxon-name><tp:taxon-name-part taxon-name-part-type="genus">Pteroceraphron</tp:taxon-name-part></tp:taxon-name></named-content>; specificEpithet: <named-content xmlns:xlink="http://www.w3.org/1999/xlink" content-type="dwc:specificEpithet" xlink:type="simple"><tp:taxon-name><tp:taxon-name-part taxon-name-part-type="genus" reg="Pteroceraphron"/><tp:taxon-name-part taxon-name-part-type="species" reg="mirabilipennis">mirabilipennis</tp:taxon-name-part></tp:taxon-name></named-content>; scientificNameAuthorship: <named-content xmlns:xlink="http://www.w3.org/1999/xlink" content-type="dwc:scientificNameAuthorship" xlink:type="simple">Dessart 1981</named-content>; <bold>Location:</bold> country: <named-content xmlns:xlink="http://www.w3.org/1999/xlink" content-type="dwc:country" xlink:type="simple">Costa Rica</named-content>; stateProvince: <named-content xmlns:xlink="http://www.w3.org/1999/xlink" content-type="dwc:stateProvince" xlink:type="simple">Alajuela</named-content>; locality: <named-content xmlns:xlink="http://www.w3.org/1999/xlink" content-type="dwc:locality" xlink:type="simple">Nectandra Cloud Forest Reserve</named-content>; verbatimLatitude: <named-content xmlns:xlink="http://www.w3.org/1999/xlink" content-type="dwc:verbatimLatitude" xlink:type="simple">10.187778</named-content>; verbatimLongitude: <named-content xmlns:xlink="http://www.w3.org/1999/xlink" content-type="dwc:verbatimLongitude" xlink:type="simple">-84.50806</named-content>; <bold>Identification:</bold> identifiedBy: <named-content xmlns:xlink="http://www.w3.org/1999/xlink" content-type="dwc:identifiedBy" xlink:type="simple">Tobias Salden</named-content>; dateIdentified: <named-content xmlns:xlink="http://www.w3.org/1999/xlink" content-type="dwc:dateIdentified" xlink:type="simple">2025</named-content>; <bold>Event:</bold> samplingProtocol: <named-content xmlns:xlink="http://www.w3.org/1999/xlink" content-type="dwc:samplingProtocol" xlink:type="simple">Malaise Trap</named-content>; eventDate: <named-content xmlns:xlink="http://www.w3.org/1999/xlink" content-type="dwc:eventDate" xlink:type="simple">07-07-2023</named-content>; <bold>Record Level:</bold> institutionCode: <named-content xmlns:xlink="http://www.w3.org/1999/xlink" content-type="dwc:institutionCode" xlink:type="simple">BIOUG</named-content></p></list-item><list-item><p><bold>Type status:</bold> <named-content xmlns:xlink="http://www.w3.org/1999/xlink" content-type="dwc:typeStatus" xlink:type="simple">Other material</named-content>. <bold>Occurrence:</bold> catalogNumber: <named-content xmlns:xlink="http://www.w3.org/1999/xlink" content-type="dwc:catalogNumber" xlink:type="simple">CBG-A59635-C04</named-content>; recordedBy: <named-content xmlns:xlink="http://www.w3.org/1999/xlink" content-type="dwc:recordedBy" xlink:type="simple">D. Janzen, W. Hallwachs</named-content>; sex: <named-content xmlns:xlink="http://www.w3.org/1999/xlink" content-type="dwc:sex" xlink:type="simple">male</named-content>; occurrenceID: <named-content xmlns:xlink="http://www.w3.org/1999/xlink" content-type="dwc:occurrenceID" xlink:type="simple">F4DB365B-9792-5A17-9DB3-552052BAA232</named-content>; <bold>Taxon:</bold> family: <named-content xmlns:xlink="http://www.w3.org/1999/xlink" content-type="dwc:family" xlink:type="simple"><tp:taxon-name><tp:taxon-name-part taxon-name-part-type="family">Ceraphronidae</tp:taxon-name-part></tp:taxon-name></named-content>; genus: <named-content xmlns:xlink="http://www.w3.org/1999/xlink" content-type="dwc:genus" xlink:type="simple"><tp:taxon-name><tp:taxon-name-part taxon-name-part-type="genus">Pteroceraphron</tp:taxon-name-part></tp:taxon-name></named-content>; specificEpithet: <named-content xmlns:xlink="http://www.w3.org/1999/xlink" content-type="dwc:specificEpithet" xlink:type="simple"><tp:taxon-name><tp:taxon-name-part taxon-name-part-type="genus" reg="Pteroceraphron"/><tp:taxon-name-part taxon-name-part-type="species" reg="mirabilipennis">mirabilipennis</tp:taxon-name-part></tp:taxon-name></named-content>; scientificNameAuthorship: <named-content xmlns:xlink="http://www.w3.org/1999/xlink" content-type="dwc:scientificNameAuthorship" xlink:type="simple">Dessart 1981</named-content>; <bold>Location:</bold> country: <named-content xmlns:xlink="http://www.w3.org/1999/xlink" content-type="dwc:country" xlink:type="simple">Costa Rica</named-content>; stateProvince: <named-content xmlns:xlink="http://www.w3.org/1999/xlink" content-type="dwc:stateProvince" xlink:type="simple">Guanacaste</named-content>; county: <named-content xmlns:xlink="http://www.w3.org/1999/xlink" content-type="dwc:county" xlink:type="simple">La Cruz</named-content>; locality: <named-content xmlns:xlink="http://www.w3.org/1999/xlink" content-type="dwc:locality" xlink:type="simple">Sector Pitilla</named-content>; verbatimLatitude: <named-content xmlns:xlink="http://www.w3.org/1999/xlink" content-type="dwc:verbatimLatitude" xlink:type="simple">10.98906</named-content>; verbatimLongitude: <named-content xmlns:xlink="http://www.w3.org/1999/xlink" content-type="dwc:verbatimLongitude" xlink:type="simple">-85.42414</named-content>; <bold>Identification:</bold> identifiedBy: <named-content xmlns:xlink="http://www.w3.org/1999/xlink" content-type="dwc:identifiedBy" xlink:type="simple">Tobias Salden</named-content>; dateIdentified: <named-content xmlns:xlink="http://www.w3.org/1999/xlink" content-type="dwc:dateIdentified" xlink:type="simple">2025</named-content>; <bold>Event:</bold> samplingProtocol: <named-content xmlns:xlink="http://www.w3.org/1999/xlink" content-type="dwc:samplingProtocol" xlink:type="simple">Malaise Trap</named-content>; eventDate: <named-content xmlns:xlink="http://www.w3.org/1999/xlink" content-type="dwc:eventDate" xlink:type="simple">10-10-2023</named-content>; <bold>Record Level:</bold> institutionCode: <named-content xmlns:xlink="http://www.w3.org/1999/xlink" content-type="dwc:institutionCode" xlink:type="simple">BIOUG</named-content></p></list-item><list-item><p><bold>Type status:</bold> <named-content xmlns:xlink="http://www.w3.org/1999/xlink" content-type="dwc:typeStatus" xlink:type="simple">Holotype</named-content>. <bold>Occurrence:</bold> catalogNumber: <named-content xmlns:xlink="http://www.w3.org/1999/xlink" content-type="dwc:catalogNumber" xlink:type="simple">CNC N°17175</named-content>; recordedBy: <named-content xmlns:xlink="http://www.w3.org/1999/xlink" content-type="dwc:recordedBy" xlink:type="simple">E. Sigler</named-content>; sex: <named-content xmlns:xlink="http://www.w3.org/1999/xlink" content-type="dwc:sex" xlink:type="simple">female</named-content>; occurrenceID: <named-content xmlns:xlink="http://www.w3.org/1999/xlink" content-type="dwc:occurrenceID" xlink:type="simple">F932A576-E5F5-5169-AD87-6EC07999198A</named-content>; <bold>Taxon:</bold> family: <named-content xmlns:xlink="http://www.w3.org/1999/xlink" content-type="dwc:family" xlink:type="simple"><tp:taxon-name><tp:taxon-name-part taxon-name-part-type="family">Ceraphronidae</tp:taxon-name-part></tp:taxon-name></named-content>; genus: <named-content xmlns:xlink="http://www.w3.org/1999/xlink" content-type="dwc:genus" xlink:type="simple"><tp:taxon-name><tp:taxon-name-part taxon-name-part-type="genus">Pteroceraphron</tp:taxon-name-part></tp:taxon-name></named-content>; specificEpithet: <named-content xmlns:xlink="http://www.w3.org/1999/xlink" content-type="dwc:specificEpithet" xlink:type="simple"><tp:taxon-name><tp:taxon-name-part taxon-name-part-type="genus" reg="Pteroceraphron"/><tp:taxon-name-part taxon-name-part-type="species" reg="mirabilipennis">mirabilipennis</tp:taxon-name-part></tp:taxon-name></named-content>; scientificNameAuthorship: <named-content xmlns:xlink="http://www.w3.org/1999/xlink" content-type="dwc:scientificNameAuthorship" xlink:type="simple">Dessart 1981</named-content>; <bold>Location:</bold> country: <named-content xmlns:xlink="http://www.w3.org/1999/xlink" content-type="dwc:country" xlink:type="simple">Canada</named-content>; stateProvince: <named-content xmlns:xlink="http://www.w3.org/1999/xlink" content-type="dwc:stateProvince" xlink:type="simple">Ontario</named-content>; locality: <named-content xmlns:xlink="http://www.w3.org/1999/xlink" content-type="dwc:locality" xlink:type="simple">St. Lawrence national Park</named-content>; <bold>Identification:</bold> identifiedBy: <named-content xmlns:xlink="http://www.w3.org/1999/xlink" content-type="dwc:identifiedBy" xlink:type="simple">Paul Dessart</named-content>; <bold>Event:</bold> samplingProtocol: <named-content xmlns:xlink="http://www.w3.org/1999/xlink" content-type="dwc:samplingProtocol" xlink:type="simple">pan trap</named-content>; eventDate: <named-content xmlns:xlink="http://www.w3.org/1999/xlink" content-type="dwc:eventDate" xlink:type="simple">16-07-1975</named-content>; <bold>Record Level:</bold> institutionCode: <named-content xmlns:xlink="http://www.w3.org/1999/xlink" content-type="dwc:institutionCode" xlink:type="simple">CNC</named-content></p></list-item></list></tp:treatment-sec><tp:treatment-sec sec-type="Description"><title>Description</title><p><bold>Male (n = 2). Body length</bold>: 0.58–0.63 mm.</p><p><bold>Colour</bold> (Fig. <xref ref-type="fig" rid="F13924612">2</xref>): Body yellowish, except head, flagellum, mesonotum and posterior third of metasoma light brown. Pedicel light yellow.</p><p><bold>Antenna, head</bold> (Fig. <xref ref-type="fig" rid="F13924612">2</xref>): F2–F8 moniliform, scape length 3.1 × F1 length and 1.8 × F9 length. Preoccipital lunula present. Preoccipital furrow present. Preoccipital furrow ends anteriorly at POL. Preoccipital carina slightly indicated. Occipital carina present. Subocellar sulcus present.</p><p><bold>Mesosoma, fore wing, metasoma</bold> (Fig. <xref ref-type="fig" rid="F13924612">2</xref>, Fig. <xref ref-type="fig" rid="F13924610">1</xref>B): Scutoscutellar sulcus and transscutal articulation not adjacent, interaxillar sulcus present, broad. Mesoscutellum distinctly rounded with U-shaped carina. Anteromedian projection of the metanoto-propodeo-metapecto-mesopectal complex short and slightly bifurcated. Dorsal region of anteromedian projection of the metanoto-propodeo-metapecto-mesopectal complex slightly setose. Mesometapleural sulcus absent. Wing length 0.70 mm. Wing not lanceolate and with elongate marginal setae on the wing margin present. Stigmal vein elongate and slightly curved. Stigmal vein length 4.3 × pterostigma marginal length. Transverse carina of syntergite distinct. Three distinct and six less distinct basal, longitudinal carinae on syntergum.</p><p><bold>Male Genitalia (ZFMK-HYM-00042676)</bold> (Fig. <xref ref-type="fig" rid="F13924614">3</xref>): Gvc length slightly less than one quarter of mesonotum length. Gvc width 1.02 × gvc length; distoventral margin of gvc descending proximomedially, distodorsal margin of gvc slightly descending proximomedially. Harpe/gvc index 0.74; harpe triangular; lateral margin of harpe straight and converging distomedially; dorsomedial margin of harpe convex in basal three-quarters and almost touching, straight in apical quarter and orientated distally; ventral margin of harpe straight in basal half and concave in apical half; dorsal margin of harpe slightly convex. Harpe with at least four median setae orientated distomedially and distoventrally, being slightly longer than half of harpe length; harpe with at least four apical setae orientated distally and slightly distoventrally; harpe with one to two lateral setae close to apex, orientated distoventrally and slightly distolaterally. Gonossiculus and aedeagus indistinct.</p><p><bold>Waterston’s evaporatorium (ZFMK-HYM-00042676)</bold> (Fig. <xref ref-type="fig" rid="F13924616">4</xref>B): Acrotergal calyx distinctly convex. Evaporatorium with basomedial constriction, the basal cells covered by a proximomedian lamella and only faintly discernible under the microscope. Bulla convex anteriorly and straight posteriorly; laterally parallel. WE length/median T6 length 0.73 (including basomedial constriction to the WE length). Tergal apodemes broad and converging distally. Six setae in caudal setal row. Campaniform sensillae absent.</p><p><bold>Female.</bold> Female specimens are larger than male specimens (Fig. <xref ref-type="fig" rid="F13924612">2</xref>, Fig. <xref ref-type="fig" rid="F13924618">5</xref>). The head height relative to the maximum eye diameter is distinctly smaller in male specimens, for example, CBG-A59635-C04 with 1.7, than in female specimens, for example, ZFMK-HYM-00042675 with 2.3 and the anteromedian projection of the metanoto-propodeo-metapecto-mesopectal complex is distinctly more bifurcated in female specimens (Fig. <xref ref-type="fig" rid="F13924612">2</xref>B, Fig. <xref ref-type="fig" rid="F13924618">5</xref>). The fore wing of female specimens is uniformly melanised and lanceolate and equipped with elongate marginal setae (Fig. <xref ref-type="fig" rid="F13924610">1</xref>). The antennae are sexually dimorphic, i.e. male flagellomeres are nearly uniformly wide with F2–F8 moniliform and female flagellomeres F1–F6 are nearly uniformly wide with F7 being widened and F8 being distinctly enlarged (Fig. <xref ref-type="fig" rid="F13924612">2</xref>B, Fig. <xref ref-type="fig" rid="F13924618">5</xref>). The Waterston’s evaporatorium of the female specimen (examined in specimen ZFMK-HYM-00042675) has a more oval bulla and the caudal setal row is equipped with 14 setae and one pair of campaniform sensillae is present (six setae and no campaniform sensillae in male) (Fig. <xref ref-type="fig" rid="F13924616">4</xref>). The WE length/median T6 length of the female is 0.83 (0.73 in male) and the basomedial cells are slightly less sclerotised in the female specimen (Fig. <xref ref-type="fig" rid="F13924616">4</xref>).</p><p>The female terminalia is equipped with the tergo-valviferal articulation (tva) on the posterior margin of the first valvifer (1vf) located in the middle (Fig. <xref ref-type="fig" rid="F13924620">6</xref>). The first valvula (1vv) is gradually tapering distally and the second valvula (2vv) is almost as long as the first valvula. The basal line of the the second valvifer (bl) and the anterior section of dorsal flange of the second valvifer (asf) are distinct. The terebra (trb) is as long as the ovipositor assembly (Fig. <xref ref-type="fig" rid="F13924620">6</xref>).</p></tp:treatment-sec><tp:treatment-sec sec-type="Distribution"><title>Distribution</title><p>Nearctic: Canada, USA.</p><p>Neotropical: Costa Rica.</p></tp:treatment-sec><tp:treatment-sec sec-type="Biology"><title>Biology</title><p>Unknown</p></tp:treatment-sec><tp:treatment-sec sec-type="DNA barcode"><title>DNA barcode</title><p>Maximum intraspecific distance: 1.02% (n = 6).</p><p>Consensus sequence: 661 bp</p><p>5’-ATTACTGTATTTTATTTTTGCTTTATGAGCAGGAATGGTAGGAGCAAGACTTAGGCTATTAATTCGTCTTGAACTAAGAAGTCCCCCTAATAACCTCATTAACAACGATCAAATTTATAATTCCATTATTACAGCCCATGCTTTTATTATAATTTTTTTTTTAGTTATACCAATTATATTAGGAGGGTTTGGAAACTGACTACTCCCTTTAATAATTGGAGGACCCGATATAGCTTTCCCTCGAATAAATAATATAAGATTTTGGTTACTCCCCCCTTCATTATTTATCTTAATTAATGGAATAATCTCTGACTCAGGAACTGGAGCAGGATGRACTTTATACCCTCCTTTRACATCAAATATTAATCATAATGGGATTTCAATAGACTTAACAATTTTCTCTTTACATATTGCAGGGATTAGATCAATTATAGGATCAATCAATTTTTTAGTAACCTTATATATAATAAATCCAAAATCAACAAAACATGAAATACTCCCATTATTCTGCTGATCAGTAGCTATCACAACAATTCTTTTAATTTTATCTTTACCTGTATTAGCAGGAGCCATTACAATAATCCTTACAGATCGAAATTTAAATACATCATTTTTTGATCCCAGAGGAGGAGGAGACCCTGTACTTTATCAGCATTTATTT -3’.</p></tp:treatment-sec><tp:treatment-sec><!--Section generated to contain objects referenced in tp:taxon-treatment.--><fig id="F13924612" position="float" orientation="portrait"><object-id xmlns:xlink="http://www.w3.org/1999/xlink" content-type="arpha" xlink:type="simple">E4891CF8-6ADD-5987-99D4-72C558027DC3</object-id><object-id xmlns:xlink="http://www.w3.org/1999/xlink" content-type="doi" xlink:type="simple">10.3897/BDJ.14.e189669.figure2</object-id><label>Figure 2.</label><caption><p>Male <italic><tp:taxon-name><tp:taxon-name-part taxon-name-part-type="genus" reg="Pteroceraphron">Pteroceraphron</tp:taxon-name-part> <tp:taxon-name-part taxon-name-part-type="species" reg="mirabilipennis">mirabilipennis</tp:taxon-name-part></tp:taxon-name></italic> (CBG-A59635-C04) habitus with removed wings. <bold>A</bold> dorsal view; <bold>B</bold> lateral view.</p></caption><graphic xmlns:xlink="http://www.w3.org/1999/xlink" xlink:href="bdj-14-e189669-g002.png" position="float" id="oo_1547038.png" orientation="portrait" xlink:type="simple"><uri content-type="original_file" xlink:type="simple">https://binary.pensoft.net/fig/1547038</uri></graphic></fig><fig id="F13924610" position="float" orientation="portrait"><object-id xmlns:xlink="http://www.w3.org/1999/xlink" content-type="arpha" xlink:type="simple">F31E9F40-89CD-5145-B2EE-F08F2D090622</object-id><object-id xmlns:xlink="http://www.w3.org/1999/xlink" content-type="doi" xlink:type="simple">10.3897/BDJ.14.e189669.figure2</object-id><label>Figure 1.</label><caption><p>Right fore wing of <italic><tp:taxon-name><tp:taxon-name-part taxon-name-part-type="genus" reg="Pteroceraphron">Pteroceraphron</tp:taxon-name-part> <tp:taxon-name-part taxon-name-part-type="species" reg="mirabilipennis">mirabilipennis</tp:taxon-name-part></tp:taxon-name></italic>. <bold>A</bold> female (ZFMK-HYM-00042675); <bold>B</bold> male (ZFMK-HYM-00042676).</p></caption><graphic xmlns:xlink="http://www.w3.org/1999/xlink" xlink:href="bdj-14-e189669-g001.png" position="float" id="oo_1547037.png" orientation="portrait" xlink:type="simple"><uri content-type="original_file" xlink:type="simple">https://binary.pensoft.net/fig/1547037</uri></graphic></fig><fig id="F13924614" position="float" orientation="portrait"><object-id xmlns:xlink="http://www.w3.org/1999/xlink" content-type="arpha" xlink:type="simple">8D75D6C7-EA32-52E3-9AF7-ADD41982F34C</object-id><object-id xmlns:xlink="http://www.w3.org/1999/xlink" content-type="doi" xlink:type="simple">10.3897/BDJ.14.e189669.figure2</object-id><label>Figure 3.</label><caption><p>Male genitalia of <italic><tp:taxon-name><tp:taxon-name-part taxon-name-part-type="genus" reg="Pteroceraphron">Pteroceraphron</tp:taxon-name-part> <tp:taxon-name-part taxon-name-part-type="species" reg="mirabilipennis">mirabilipennis</tp:taxon-name-part></tp:taxon-name></italic> (ZFMK-HYM-00042676). <bold>A</bold> ventral view; <bold>B</bold> lateral view; <bold>C</bold> dorsal view.</p></caption><graphic xmlns:xlink="http://www.w3.org/1999/xlink" xlink:href="bdj-14-e189669-g003.png" position="float" id="oo_1547039.png" orientation="portrait" xlink:type="simple"><uri content-type="original_file" xlink:type="simple">https://binary.pensoft.net/fig/1547039</uri></graphic></fig><fig id="F13924616" position="float" orientation="portrait"><object-id xmlns:xlink="http://www.w3.org/1999/xlink" content-type="arpha" xlink:type="simple">6004CF48-D790-5453-9D13-80183A82B04E</object-id><object-id xmlns:xlink="http://www.w3.org/1999/xlink" content-type="doi" xlink:type="simple">10.3897/BDJ.14.e189669.figure2</object-id><label>Figure 4.</label><caption><p>Waterston’s evaporatorium of <italic><tp:taxon-name><tp:taxon-name-part taxon-name-part-type="genus" reg="Pteroceraphron">Pteroceraphron</tp:taxon-name-part> <tp:taxon-name-part taxon-name-part-type="species" reg="mirabilipennis">mirabilipennis</tp:taxon-name-part></tp:taxon-name></italic>. <bold>A</bold> female (ZFMK-HYM-00042675); <bold>B</bold> male (ZFMK-HYM-00042676).</p></caption><graphic xmlns:xlink="http://www.w3.org/1999/xlink" xlink:href="bdj-14-e189669-g004.png" position="float" id="oo_1547053.png" orientation="portrait" xlink:type="simple"><uri content-type="original_file" xlink:type="simple">https://binary.pensoft.net/fig/1547053</uri></graphic></fig><fig id="F13924618" position="float" orientation="portrait"><object-id xmlns:xlink="http://www.w3.org/1999/xlink" content-type="arpha" xlink:type="simple">31BA07B0-7143-5B41-A3FA-117D0FAA5E7F</object-id><object-id xmlns:xlink="http://www.w3.org/1999/xlink" content-type="doi" xlink:type="simple">10.3897/BDJ.14.e189669.figure2</object-id><label>Figure 5.</label><caption><p>Female holotype of <italic><tp:taxon-name><tp:taxon-name-part taxon-name-part-type="genus" reg="Pteroceraphron">Pteroceraphron</tp:taxon-name-part> <tp:taxon-name-part taxon-name-part-type="species" reg="mirabilipennis">mirabilipennis</tp:taxon-name-part></tp:taxon-name></italic> (CNC N°17175). <bold>A</bold> dorsal view; <bold>B</bold> lateral view; <bold>C</bold> label data.</p></caption><graphic xmlns:xlink="http://www.w3.org/1999/xlink" xlink:href="bdj-14-e189669-g005.png" position="float" id="oo_1557881.png" orientation="portrait" xlink:type="simple"><uri content-type="original_file" xlink:type="simple">https://binary.pensoft.net/fig/1557881</uri></graphic></fig><fig id="F13924620" position="float" orientation="portrait"><object-id xmlns:xlink="http://www.w3.org/1999/xlink" content-type="arpha" xlink:type="simple">C1EC4195-F114-5449-928E-69C21F50BF49</object-id><object-id xmlns:xlink="http://www.w3.org/1999/xlink" content-type="doi" xlink:type="simple">10.3897/BDJ.14.e189669.figure2</object-id><label>Figure 6.</label><caption><p>Female terminalia of <italic><tp:taxon-name><tp:taxon-name-part taxon-name-part-type="genus" reg="Pteroceraphron">Pteroceraphron</tp:taxon-name-part> <tp:taxon-name-part taxon-name-part-type="species" reg="mirabilipennis">mirabilipennis</tp:taxon-name-part></tp:taxon-name></italic> (ZFMK-HYM-00042675) with anterior section of dorsal flange of the second valvifer (asf), basal line of the second valvifer (bl), tergo-valvifer articulation (tva), terebra (trb), first valvifer (1vf), first valvulae (1vv) and second valvulae (2vv), lateral view.</p></caption><graphic xmlns:xlink="http://www.w3.org/1999/xlink" xlink:href="bdj-14-e189669-g006.png" position="float" id="oo_1547043.png" orientation="portrait" xlink:type="simple"><uri content-type="original_file" xlink:type="simple">https://binary.pensoft.net/fig/1547043</uri></graphic></fig></tp:treatment-sec></tp:taxon-treatment>
