# Supplementary material for: Update on the enigmatic Pteroceraphron mirabilipennis Dessart, 1981 (Hymenoptera, Ceraphronidae): description of male and first record from the Neotropics, including first DNA barcodes
Source: Biodivers Data J. 2026 Apr 7;14:e189669. doi: 10.3897/BDJ.14.e189669 (PMC13080385; doi:10.3897/BDJ.14.e189669)
Supplement: Supplementary material 1 — distance_matrix_BIN_BOLD:ADB3043 [file bdj-14-e189669-s001.xls]

## Sheet: MatrixOutput
	CBG-A08578-F07|Ceraphronidae	CBG-A33551-A08|Ceraphronidae	CBG-A34753-F02|Ceraphronidae	BIOUG29148-D11|Ceraphronidae	CBG-A40264-H04|Ceraphronidae	CBG-A59635-C04|Ceraphronidae
CBG-A08578-F07|Ceraphronidae		0.00605144	0.0075643	0.00851789	0.00605144	0.00907716
CBG-A33551-A08|Ceraphronidae			0.00453858	0.0102215	0.00605144	0.00907716
CBG-A34753-F02|Ceraphronidae				0.00851789	0.0075643	0.0075643
BIOUG29148-D11|Ceraphronidae					0.00681431	0.00340716
CBG-A40264-H04|Ceraphronidae						0.00302572
CBG-A59635-C04|Ceraphronidae

## Sheet: Caption
Table. Estimates of Evolutionary Divergence between Sequences
The number of base differences per site from between sequences are shown. The analytical procedure encompassed 6 coding nucleotide sequences using 1st, 2nd, 3rd, and non-coding positions. The pairwise deletion option was applied to all ambiguous positions for each sequence pair resulting in a final data set comprising 661 positions. Evolutionary analyses were conducted in MEGA12 [1].
1. Kumar S., Stecher G., Suleski M., Sanderford M., Sharma S., and Tamura K. (2024). Molecular Evolutionary Genetics Analysis Version 12 for adaptive and green computing. Molecular Biology and Evolution 41:1-9.
Disclaimer: While every effort has been made to ensure the accuracy of the caption, it is provided "as is" without warranty of any kind. Users are advised to thoroughly review the caption before its use for any purpose and report any errors or issues to the authors at www.megasoftware.net. The authors and their employers disclaim any liability for damages, including but not limited to special or …
